# Supplementary material for: Somatic mutations and copy number variations in breast cancers with heterogeneous HER2 amplification
Source: Mol Oncol. 2020 Mar 5;14(4):671–85. doi: 10.1002/1878-0261.12650 (PMC7138394; doi:10.1002/1878-0261.12650)
Supplement: Supplementary file 4 — Table S2. List of genes included in the panel used for targeted next‐generation sequencing. [file MOL2-14-671-s004.xlsx]

## Sheet: Sheet1
Supplementary Table 2. Gene panel targeted NGS
Gene	Hotspot/All exons
AKAP9	All exons
AKT1	Hotspot
ARID1A	All exons
ARID1B	All exons
ATM	All exons
BAP1	All exons
BRAF	Hotspot
BRCA1	All exons
BRCA2	All exons
CBFB	All exons
CCND1	Only CNV
CCND3	All exons
CCNE1	Only CNV
CDH1	All exons
CDKN2A	All exons
CDKN2B	Only CNV
CHEK2	All exons
EGFR	All exons
ERBB2	All exons
ERBB3	All exons
ESR1	All exons
FBXW7	All exons
FGFR1	Hotspot
FGFR2	Hotspot
GATA3	All exons
IGF1R	Only CNV
MAP2K4	All exons
MAP3K1	All exons
MDM2	Only CNV
MED12	All exons
MLL	All exons
MLL2	All exons
MLL3	All exons
MLLT4	All exons
MYC	Only CNV
NCOR1	All exons
NF1	All exons
NOTCH1	All exons
PBRM1	All exons
PDGFRa	Hotspot
PIK3CA	Hotspot
PIK3R1	All exons
PTEN	All exons
RB1	All exons
RNF213	All exons
RUNX1	All exons
SF3B1	Hotspot
SMAD4	All exons
SPEN	All exons
STK11	Hotspot
TBX3	All exons
TP53	All exons
ZNF217	Only CNV
