# Supplementary material for: Somatic mutations and copy number variations in breast cancers with heterogeneous HER2 amplification
Source: Mol Oncol. 2020 Mar 5;14(4):671–85. doi: 10.1002/1878-0261.12650 (PMC7138394; doi:10.1002/1878-0261.12650)
Supplement: Supplementary file 6 — Table S4. Mutation analysis. [file MOL2-14-671-s006.xlsx]

## Sheet: Supplementary Table 3
Supplementary Table 4. Mutation analysis
Gene	Chrom.	Exon	Ensembl Transcript ID	Genbank Transcript ID	Mutation	Frameshift?	Mutation consequence	Protein change	UMD-predictor	PROVEAN prediction	PROVEAN score	SIFT prediction	SIFT score	MutationTaster	MT probability	Grantham index	dbSNP	Case number
AKAP9	7	41	ENST00000356239	NM_005751	c.10129_10130TG	Yes	Insertion	R3377Lfs	Pathogenic	NA	NA	NA	NA	Disease causing	1	NA		2
AKAP9	7	41	ENST00000356239	NM_005751	c.10118C>T	No	Missense variant	p.S3373F	Pathogenic	Deleterious	-3.14	Tolerated	0.064	Disease causing	0.953	155		2
ARID1A	1	3	ENST00000324856	NM_006015	c.1778C>T	No	Missense variant	p.S593F	Pathogenic	Neutral	-2.12	Damaging	0.007	Disease causing	0.999	155		2.9
ARID1A	1	12	ENST00000324856	NM_006015	c.3425_3430AGGGC	No	Splice site change	p.?	NA	NA	NA	NA	NA	Disease causing	1	NA		4
ATM	11	11	ENST00000278616	NM_000051	c.1681_1682TA	Yes	Insertion	Q561Lfs	Pathogenic	NA	NA	NA	NA	Disease causing	1	NA		2
BRCA1	17	10	ENST00000471181	NM_007300	c.1071dupA	Yes	Insertion	p.L358fs	NA	NA	NA	NA	NA	Disease causing	1	NA		10
BRCA1	17	10	ENST00000471181	NM_007300	c.3109_3113AAAGG	No	Missense variant	p.E1038G		Deleterious	-5.59	Damaging	0.038	Polymorphism	0.999	98		10
CBFB	16	3	ENST00000412916	NM_022845	c.170_180del	Yes	Deletion	p.F57fs	NA	NA	NA	NA	NA	Disease causing	1	NA		3
CDH1	16	3	ENST00000261769	NM_004360	c.204dupT	Yes	Insertion	p.Y68fs										3
EGFR	7	13	ENST00000275493	NM_005228	c.1539delG	Yes	Deletion	p.E513fs	NA	NA	NA	NA	NA	Disease causing	1	NA		10
ESR1	6	5	ENST00000440973	NM_001122741	c.975delG	Yes	Deletion	p.P325fs	NA	NA	NA	NA	NA	Disease causing	1	NA		5
FBXW7	4	4	ENST00000281708	NM_033632	c.629G>T	No	Missense variant	p.G210V	Pathogenic	Neutral	-1.94	Damaging	0.001	Disease causing	0.999	210		1
GATA3	10	6	ENST00000379328	NM_001002295	c.1198C>T	No	Missense variant	p.H400Y	Pathogenic	Neutral	-1.89	Damaging	0.007	Disease causing	0.999	83		2
GATA3	10		ENST00000379328	NM_001002295	c.925-3delCA	No	Splice site deletion (intron del)	p.?		NA	NA	NA	NA					3
MAP3K1	5	14	ENST00000399503	NM_005921	c.3352G>T	No	Nonsense (introduction of stopcodon)	p.E1118X		NA	NA	NA	NA	Disease causing	1	NA		4
MED12	X	42	ENST00000374080	NM_005120	c.6237delC	Yes	Deletion	I2079Nfs	NA	NA	NA	NA	NA	Disease causing	1	NA		2
MED12	X	26	ENST00000374080	NM_005120	c.3592G>A	No	Missense variant	p.G1198R	Pathogenic	Deleterious	-3.48	Tolerated	0.234	Disease causing	0.999	125		4
MLL2	12	48	ENST00000301067	NM_003482	c.15061C>T	No	Nonsense (introduction of stopcodon)	p.R5021X									rs587783695	7
MLL3	7	43	ENST00000262189	NM_170606	c.10224_10225del	Yes	Deletion	p.Q3408fs	NA	NA	NA	NA	NA	Disease causing	1	NA		6
MLL3	7	20	ENST00000262189	NM_170606	c.3258delC	Yes	Deletion	p.S1086fs	NA	NA	NA	NA	NA	Disease causing	1	NA		7
MLL3	7	7	ENST00000262189	NM_170606	c.980G>T	No	Missense variant	p.C327F	Pathogenic	Deleterious	-8.35	Damaging	<0,001	Disease causing	0.999	205		1
MLL3	7	7	ENST00000262189	NM_170606	c.851G>A	No	Missense variant	p.R284Q	Probably pathogenic	Neutral	-2.16	Damaging	0.011	Disease causing	0.981	43	rs201009236	2.8
MLL3	7	14	ENST00000262189	NM_170606	c.2468T>C	No	Missense variant	p.I823T						Disease causing	0.999	89	rs2838171	7
MLL3	7	36	ENST00000262189	NM_170606	c.6439C>T	Yes	Nonsense (introduction of stopcodon)	p.Q2147X	Pathogenic	NA	NA	NA	NA	Disease causing	1	NA		2
MLL3	7	14	ENST00000262189	NM_170606	c.2447dupA	Yes	Nonsense (introduction of stopcodon)	p.Y816_I817delinsX		NA	NA	NA	NA	Disease causing	1	NA		3.8
MLLT4	6	25	ENST00000392112	NM_001207008	c.3338A>G	No	Missense variant	p.E1113G	Pathogenic	Deleterious	-2.74	Damaging	0.014	Disease causing	0.999	98		1
NF1	17	15	ENST00000356175	NM_000267	c.1658A>G	No	Missense variant	p.H553R	Pathogenic	Deleterious	-5.57	Damaging	0.002	Disease causing	0.999	29		1.5
NF1	17	18	ENST00000356175	NM_000267	c.2224G>A	No	Missense variant	p.A742T	Pathogenic	Deleterious	-2.86	Damaging	0.005	Disease causing	0.999	58		2
NF1	17	38	ENST00000356175	NM_000267	c.5627G>A	No	Missense variant	p.G1876D	Pathogenic	Deleterious	-5.81	Damaging	0.007	Disease causing	0.999	94		2
NF1	17	38	ENST00000356175	NM_000267	c.5633G>A	No	Missense variant	p.C1878Y	Pathogenic	Deleterious	-8.53	Damaging	0.002	Disease causing	0.999	194		2
NF1	17	44	ENST00000356175	NM_000267	c.6665C>T	No	Missense variant	p.S2222F	Pathogenic	Deleterious	-3.75	Damaging	0.005	Disease causing	0.999	155		2
NF1	17	32	ENST00000356175	NM_000267	c.4312G>A	No	Missense variant	p.E1438K	Pathogenic	Neutral	-1.62	Tolerated	0.199	Disease causing	0.999	56		9
NFATC2	20	4	ENST00000371564	NM_012340	c.1503_1504CC	Yes	Insertion	p.L503Pfs	NA	NA	NA	NA	NA	Disease causing	1	NA		4
PIK3CA	3	10	ENST00000263967	NM_006218	c.1624G>A	No	Missense variant	p.E542K	Pathogenic	Neutral	-2.09	Damaging	0.016	Disease causing	0.999	56	rs121913273	1
PIK3CA	3	10	ENST00000263967	NM_006218	c.1636C>G	No	Missense variant	p.Q546E	Pathogenic	Neutral	-1.15	Tolerated	0.438	Disease causing	0.999	29	rs121913286	6
PIK3CA	3	10	ENST00000263967	NM_006218	c.1633G>A	No	Missense variant	p.E545K						Disease causing	0.999	56	rs104886003	7
PIK3CA	3	21	ENST00000263967	NM_006218	c.3140A>G	No	Missense variant	p.H1047R	Pathogenic	Neutral	-1.38	Damaging	0.019	Disease causing	0.999	29	rs121913279	4,5,9
PIK3CA	3	21	ENST00000263967	NM_006218	c.3170G>A	No	Nonsense (introduction of stopcodon)	p.W1057X		NA	NA	NA	NA	Disease causing	0.999	NA	rs267599698	4
PIK3CA	3	21	ENST00000263967	NM_006218	c.3145G>C	No	Missense variant	p.G1049R						Disease causing		125		1
PTEN	10	8	ENST00000371953	NM_000314	c.950_953del	Yes	Deletion	p.V317fs	NA	NA	NA	NA	NA	Disease causing	1	NA	rs146650273	8
PTEN	10	8	ENST00000371953	NM_000314	c.955_958del	Yes	Deletion	p.T319fs	NA	NA	NA	NA	NA	Disease causing	1	NA		8
RB1	13	8	ENST00000267163	NM_000321	c.748C>T	No	Missense variant	p.P250S	Pathogenic	Neutral	-2.08	Damaging	0.04	Disease causing	0.534	74		2
RB1	13	8	ENST00000267163	NM_000321	c.784C>T	No	Missense variant	p.R262W	Pathogenic	Neutral	-1.84	Damaging	0.011	Disease causing	0.999	101		2
RNF213	17	26	ENST00000582970	NM_001256071	c.5552dupC	Yes	Insertion	p.T1851fs	NA	NA	NA	NA	NA	Disease causing	1	NA		10
RUNX1	21	4	ENST00000437180	NM_001754	c.178_183GCCCG	Yes	Deletion	p.P61fs	NA	NA	NA	NA	NA	Disease causing	1	NA		10
SF3B1	2	20	ENST00000335508	NM_012433	c.2931_2932AGT	Yes	Insertion	p.L978fs	NA	NA	NA	NA	NA	Disease causing	1	NA		10
SPEN	1	11	ENST00000375759	NM_015001	c.5849delG	Yes	Deletion	p.G1951fs	NA	NA	NA	NA	NA	Disease causing	1	NA		10
TBX3	12	7	ENST00000349155	NM_005996	c.2168dupC	Yes	Insertion	p.P723fs	NA	NA	NA	NA	NA	Polymorphism	0.999	NA		10
TP53	17	7	ENST00000269305	NM_000546	c.723delC	Yes	Deletion	p.S241fs	NA	NA	NA	NA	NA	Disease causing	1	NA		2	ID=COSM6530,COSM437499,COSM437500,COSM437498;OCCURENCE=2(ovary),4(breast),1(pancreas),3(large_intestine),1(Endometrium)
TP53	17	6	ENST00000269305	NM_000546	c.578delA	Yes	Deletion	p.H193fs	NA	NA	NA	NA	NA	Disease causing	1	NA		4
TP53	17	6	ENST00000269305	NM_000546	c.626_627del	Yes	Deletion	p.R209fs	NA	NA	NA	NA	NA	Disease causing	1	NA		7
TP53	17	7	ENST00000269305	NM_000546	c.700T>C	No	Missense variant	p.Y234H	Pathogenic	Deleterious	-4.01	Damaging	<0,001	Disease causing	0.999	83		1	ID=COSM238605,COSM238606,COSM238604,COSM11152;OCCURENCE=1(ovary),2(haematopoietic_and_lymphoid_tissue),1(urinary_tract),8(skin),1(prostate),1(lung),1(upper_aerodigestive_tract),5(large_intestine)
TP53	17	7	ENST00000269305	NM_000546	c.742C>T	No	Missense variant	p.R248W	Pathogenic	Deleterious	-7.76	Damaging	0.002	Disease causing	0.999	101	rs121912651	1	ID=COSM120006,COSM120005,COSM1640831,COSM10656,COSM120007;OCCURENCE=1(pleura),1(vulva),31(ovary),1(bone),57(breast),1(penis),1(NS),28(stomach),27(haematopoietic_and_lymphoid_tissue),4(soft_tissue),21(urinary_tract),2(kidney),9(pancreas),4(liver),44(oesophagus),26(skin),3(prostate),19(lung),3(thyroid),1(cervix),19(upper_aerodigestive_tract),136(large_intestine),29(central_nervous_system),9(biliary…
TP53	17	8	ENST00000269305	NM_000546	c.817C>T	No	Missense variant	p.R273C	Pathogenic	Deleterious	-7.65	Damaging	0.002	Disease causing	0.999	180	rs121913343	2	ID=COSM99933,COSM10659,COSM1645518;OCCURENCE=2(vulva),28(ovary),9(bone),17(breast),1(penis),23(stomach),23(haematopoietic_and_lymphoid_tissue),2(kidney),14(urinary_tract),13(pancreas),16(liver),1(genital_tract),23(oesophagus),1(adrenal_gland),11(skin),5(prostate),15(lung),2(thyroid),5(cervix),24(upper_aerodigestive_tract),107(large_intestine),120(central_nervous_system),3(biliary_tract),1(small_i…
TP53	17	8	ENST00000269305	NM_000546	c.824G>A	No	Missense variant	p.C275Y	Pathogenic	Deleterious	-10.53	Damaging	<0,001	Disease causing	0.999	194	rs863224451	5
TP53	17	7	ENST00000269305	NM_000546	c.776A>T	No	Missense variant	p.D259V	Pathogenic	Neutral	-0.44	Damaging	0.02	Disease causing	0.999	152		10
TP53	17	8	ENST00000269305	NM_000546	c.782+1G>T	No	Splice site change (substitution intronic)			NA	NA	NA	NA	Disease causing	0.999	142		8
